# Supplementary material for: Demonstration of cooling by the Muon Ionization Cooling Experiment
Source: Nature. 2020 Feb 5;578(7793):53–9. doi: 10.1038/s41586-020-1958-9 (PMC7039811; doi:10.1038/s41586-020-1958-9)
Supplement: Supplementary file 2 — Source Data Fig. 4 [file 41586_2020_1958_MOESM2_ESM.csv]

MICE uses an integer run index to index runs. Each run corresponds to a single
data file in the MICE data storage and a discrete data taking period of up to a
few hours. The runs used to make up the data sets analysed in this paper are
listed below.
4-140+M3-Test1 "Full absorber" 9948 9950 9958 9962
"Empty absorber" 10022 10028 10034 10040 10047 10064 10071
"No absorber" 10445 10449 10453 10461
"Lithium Hydride" 10480 10484 10489
6-140+M3-Test2 "Full absorber" 9949 9959 9960 9963 9966 9972 9976
"Empty absorber" 10023 10029 10036 10042 10051 10066 10067 10073
"No absorber" 10446 10450 10454 10459 10460 10463
"Lithium Hydride" 10481 10485 10487
10-140+M3-Test4 "Full absorber" 9953 9964 9967 9969 9970
"Empty absorber" 10024 10026 10030 10035 10037 10041 10043 10048 10052 10053 10065 10068 10072 10074 10077
"No absorber" 10447 10451 10452 10455
"Lithium Hydride" 10482 10486 10490
Source data for fig. 3 and 4 are listed below. The beam and absorber is listed
followed by the data. all_upstream gives the data for the upstream sample while
all_downstream gives the data for the corresponding downstream sample. pdf gives
the raw distribution while corrected_pdf includes corrections for detector
resolution and efficiency. pdf_sys_errors are the corresponding systematic
errors and pdf_stats_errors are the corresponding statistical errors.
Statistical errors for the upstream sample are always 0.
The source data for figure 3 and figure 4 are the same; the absolute values of
all_upstream and all_downstream is plotted in figure 3 while the ratio of
all_downstream:all_upstream is plotted in figure 4.
4-140 None
all_upstream
pdf 9307.0 18719.0 18791.0 15777.0 11325.0 7259.0 4283.0 2569.0 1380.0 836.0 498.0 338.0 192.0 157.0 102.0 73.0 56.0 42.0 27.0 19.0 54.0
corrected_pdf 9022.02875398 18425.5920379 18775.9539422 15605.9453541 11524.7387669 7387.11132065 4420.61549731 2670.33133906 1466.22476323 856.794267927 535.946943613 342.329062096 211.166939938 161.663971734 110.28404609 74.8717484716 58.6909559685 42.7116577106 31.1327126822 20.9877830581 58.8781353137
pdf_sys_errors 372.459613685 622.090958616 413.815047733 49.9767791034 288.206851643 310.887597898 236.814955297 230.835425731 157.932876828 57.4499400867 62.9160137063 34.8429935181 19.9745605428 20.1080429475 10.3194250342 9.81765503438 7.63987341006 5.27808268646 6.35223446481 4.50777773862 12.1324344919
pdf_stats_errors 0.0 0.0 0.0 0.0 0.0 0.0 0.0 0.0 0.0 0.0 0.0 0.0 0.0 0.0 0.0 0.0 0.0 0.0 0.0 0.0 0.0
all_downstream
pdf 8332.0 17342.0 17396.0 14938.0 11312.0 8070.0 4867.0 2565.0 1155.0 515.0 189.0 81.0 32.0 18.0 16.0 6.0 5.0 7.0 1.0 7.0 23.0
corrected_pdf 8932.78570349 18067.566179 18090.590158 15203.9969902 11539.9762023 8047.63672372 4823.47742351 2494.27289878 1106.41357891 484.954178818 178.784250144 72.7554029909 31.6383443955 19.1143694441 13.5146715434 6.08490811929 5.42247165875 6.13592605531 3.44526492013 6.20823265597 24.5082826821
pdf_sys_errors 198.615198182 163.298090965 124.798439142 88.3669638106 64.5307924197 99.271311004 67.1334960465 63.9248498816 48.6442518181 27.5384557534 27.4028859915 26.0994277803 13.3249075013 7.80070210821 9.57703097055 5.5503652956 5.39584243549 5.34309026426 7.60079308627 6.35983081749 26.0753201912
pdf_stats_errors 55.4549366603 88.9564500191 100.096203724 98.3730145924 88.7876680626 76.5196053309 61.0512080143 45.9483405576 32.5153809758 22.299103121 14.807092895 10.3561575886 7.43303437366 5.59016994375 5.59016994375 3.90512483795 3.90512483795 3.90512483795 2.69258240357 4.15331193146 6.26498204307
6-140 None
all_upstream
pdf 11743.0 25099.0 28948.0 27402.0 23500.0 18182.0 12993.0 8624.0 5746.0 3704.0 2207.0 1477.0 1025.0 650.0 452.0 291.0 215.0 170.0 75.0 56.0 47.0
corrected_pdf 11416.5230259 24786.9783084 28727.1464807 26991.6449266 23646.9353511 18188.8254192 13194.0128459 8856.09804257 5950.82556984 3812.81053592 2314.32386886 1546.98770129 1074.33642648 693.223781654 469.24258985 318.888276475 219.636300764 184.496379101 90.5426571706 55.1135600885 67.4079520967
pdf_sys_errors 493.699011677 904.646281768 929.838749945 392.098214869 216.374724227 273.595016335 553.893337445 392.414078665 411.513239416 333.258338977 207.486924962 139.869468851 121.861233193 86.6112254159 55.0876248507 28.4522513652 29.5146562569 35.0289137815 27.4523638437 15.3479064976 20.6215459415
pdf_stats_errors 0.0 0.0 0.0 0.0 0.0 0.0 0.0 0.0 0.0 0.0 0.0 0.0 0.0 0.0 0.0 0.0 0.0 0.0 0.0 0.0 0.0
all_downstream
pdf 10743.0 23627.0 27355.0 26096.0 22472.0 17845.0 12218.0 7159.0 3543.0 1443.0 646.0 263.0 127.0 63.0 36.0 26.0 17.0 11.0 7.0 11.0 101.0
corrected_pdf 11421.398886 24810.6172531 28574.475349 26741.6713041 23170.1213235 18244.6669783 12323.5672336 7029.63706381 3421.54309798 1385.09777686 630.256573976 254.42425556 122.277198374 61.4330930504 37.7273179614 26.1303393315 16.2895199649 11.5147293663 9.38807823893 11.6179785377 112.560650716
pdf_sys_errors 222.908136478 374.721565536 189.765420561 160.220184249 185.146896853 262.015593408 256.240809508 233.837579004 154.240633014 98.3555388 67.771790657 77.0280678529 66.5782157392 31.9619298074 26.8113704379 28.678737155 21.7570518598 18.9332592407 17.2528565142 24.7820556041 142.451797397
pdf_stats_errors 59.8101162012 99.4346519077 118.933805119 123.001016256 119.671425161 109.759965379 92.936806487 73.0975375782 53.4158216262 36.0451106254 25.7924407531 17.6422787644 12.8549601322 9.65660395791 7.87400787401 6.72681202354 5.76628129734 4.89897948557 4.24264068712 4.60977222865 11.7473401245
10-140 None
all_upstream
pdf 994.0 3115.0 4648.0 5474.0 6013.0 5924.0 5519.0 5095.0 4339.0 3465.0 2744.0 2011.0 1603.0 1163.0 799.0 505.0 299.0 164.0 100.0 70.0 151.0
corrected_pdf 983.077318822 3065.28395727 4623.71688889 5318.14537947 5972.39116153 5852.57345671 5515.25255886 5050.92258547 4342.69677884 3512.78703117 2759.82787346 2085.88791981 1628.67730519 1219.18725932 842.793838862 550.657945063 333.208471839 187.057962656 107.244077242 79.0903552835 164.519874251
pdf_sys_errors 49.8191600101 124.207270133 232.610130003 173.638315386 207.995779861 117.150874565 76.8696608082 27.6047227998 97.1685360538 121.117804918 89.8360184455 116.443499063 99.2968298991 111.085386173 88.612210734 79.1514696145 77.2765037829 34.8237392239 12.258986044 6.63669559625 55.9795353829
pdf_stats_errors 0.0 0.0 0.0 0.0 0.0 0.0 0.0 0.0 0.0 0.0 0.0 0.0 0.0 0.0 0.0 0.0 0.0 0.0 0.0 0.0 0.0
all_downstream
pdf 978.0 2896.0 4386.0 5376.0 5727.0 5691.0 4634.0 3431.0 2021.0 1046.0 501.0 276.0 116.0 77.0 31.0 30.0 18.0 6.0 17.0 14.0 164.0
corrected_pdf 1044.86910164 3079.18042633 4682.53545516 5552.84001083 6062.96563023 5916.28335008 4854.67559984 3475.66831986 2007.10638192 1012.72950274 528.137464342 270.075670583 126.750850995 71.996967931 37.7420544682 30.4927900398 17.1458516921 12.4916390314 18.1969757357 16.8412231012 188.930409277
pdf_sys_errors 23.9325925439 54.1834783087 61.8100645357 86.4167047409 136.49232689 139.951695742 193.938620693 210.940750986 133.346891695 120.835931899 115.427394983 85.7070357404 39.5073465952 29.0941186154 21.8708391435 25.566869638 14.3723963269 22.7596374418 33.5578529182 22.1237379937 161.930648263
pdf_stats_errors 23.2916293977 39.3763888644 51.288400248 58.0215477215 61.2902928693 62.3899030293 57.8489412176 50.5816172142 40.1310353716 30.372685097 22.1472345904 16.5075740192 11.4236596588 10.0249688279 7.24568837309 6.81909084849 5.52268050859 4.06201920232 5.52268050859 4.74341649025 13.4350288425
4-140 lH2 empty
all_upstream
pdf 16969.0 32807.0 33795.0 28150.0 20240.0 12864.0 7690.0 4437.0 2459.0 1437.0 850.0 567.0 359.0 223.0 200.0 117.0 93.0 63.0 53.0 52.0 83.0
corrected_pdf 16417.5701729 32379.2101371 33695.3405421 27866.4879769 20586.2482456 13112.1850207 7909.96925953 4646.88188353 2594.67926976 1482.48832302 915.815235918 578.323575035 380.780453599 247.912191961 200.580224577 125.850715295 96.5750336538 66.7380981727 56.9674581267 51.6697460949 95.7264365002
pdf_sys_errors 663.650719665 1105.105105 753.584495549 89.336605449 522.047477387 549.508631375 435.822099212 407.174118742 278.382038068 106.20032573 109.93102417 54.5260445196 42.2051849379 30.6785866404 15.9054613041 20.1566168064 13.5721662285 7.10754521467 6.4765243746 7.88410708482 22.7281824849
pdf_stats_errors 0.0 0.0 0.0 0.0 0.0 0.0 0.0 0.0 0.0 0.0 0.0 0.0 0.0 0.0 0.0 0.0 0.0 0.0 0.0 0.0 0.0
all_downstream
pdf 15048.0 29563.0 30682.0 26429.0 20405.0 14136.0 8774.0 4767.0 2380.0 894.0 393.0 149.0 60.0 36.0 19.0 14.0 10.0 12.0 6.0 3.0 33.0
corrected_pdf 16074.3657623 30888.5245673 31893.1940425 26942.2076442 20746.4554746 14150.0924858 8718.73547761 4687.82783097 2229.66194117 865.287313391 363.614860354 134.477714795 60.2383051187 32.9076556994 19.0258710877 13.2697085516 10.3100858692 12.3966838034 5.45360169728 3.99818623099 34.9497438502
pdf_sys_errors 352.423653043 285.358149313 221.913453976 158.583169492 116.531893351 175.980210154 116.359151407 110.117788305 95.4549791675 47.9643459168 49.2696522672 47.2540859386 23.1635270774 13.5284799864 17.2892898921 9.5514736223 9.56525218339 10.1116492162 12.8986042849 10.4579831688 44.8451106902
pdf_stats_errors 82.457564844 128.977711253 141.941008873 137.438167916 123.892090143 105.788704501 85.0249963246 64.6625857819 47.2995771651 29.6521500064 21.6621790224 13.388427839 9.12414379545 7.69740215917 6.10327780787 5.02493781056 4.3874821937 4.8218253805 3.64005494464 3.35410196625 7.69740215917
6-140 lH2 empty
all_upstream
pdf 10628.0 23418.0 26648.0 24958.0 21333.0 16898.0 11951.0 7905.0 5212.0 3294.0 2138.0 1380.0 955.0 568.0 378.0 305.0 203.0 150.0 91.0 55.0 52.0
corrected_pdf 10350.6585115 23084.1596854 26452.6710687 24603.5867269 21501.0385994 16846.0312267 12152.2609109 8118.53745665 5403.40336612 3415.80868425 2199.51421174 1456.04026678 999.670525226 614.442990131 399.572417496 315.083332514 212.452110379 166.97901094 99.2639521492 57.266315314 71.5586307822
pdf_sys_errors 454.61609778 840.345765438 835.495190988 344.346571633 185.090748936 241.487050976 523.060636059 369.557795974 388.90070134 277.990874573 181.480609531 139.482692597 121.365728304 86.8554067811 38.1014061599 20.8463554513 34.6782002666 26.3686942537 26.5619348646 17.0921126195 21.1850786707
pdf_stats_errors 0.0 0.0 0.0 0.0 0.0 0.0 0.0 0.0 0.0 0.0 0.0 0.0 0.0 0.0 0.0 0.0 0.0 0.0 0.0 0.0 0.0
all_downstream
pdf 9860.0 21622.0 24788.0 23605.0 20285.0 16555.0 11610.0 6652.0 3256.0 1430.0 632.0 295.0 145.0 46.0 33.0 22.0 12.0 14.0 7.0 4.0 108.0
corrected_pdf 10480.5532866 22691.1419418 25895.0163145 24186.0798163 20979.4788121 16959.9342975 11671.0164592 6527.52484485 3174.25653837 1367.66338717 630.815377138 285.379572162 128.912071825 48.3211661 33.6144408959 21.0491466099 14.2826459275 13.4116113573 6.5999853762 7.21305687985 119.769895168
pdf_sys_errors 204.487362088 341.670348549 171.698609011 145.173038286 169.845354667 241.088206152 238.689652372 216.677077205 140.514815308 91.5878882986 61.7655002579 74.2760248864 64.5969092829 29.3105345327 24.6138084502 26.6134023987 20.0243564049 17.1236030551 15.2914188171 22.1743267646 131.49168076
pdf_stats_errors 65.1709291019 107.001168218 124.704651076 128.63611468 121.726127023 111.531385717 94.6572765296 74.1434420566 53.6586432926 37.4866642955 25.3623737059 18.4932420089 14.1155942135 8.55862138431 7.43303437366 5.93717104352 4.8218253805 4.97493718553 4.15331193146 3.64005494464 12.4599357944
10-140 lH2 empty
all_upstream
pdf 2368.0 6744.0 10443.0 12552.0 13539.0 13868.0 12674.0 11273.0 9695.0 8007.0 6284.0 4877.0 3636.0 2584.0 1785.0 1055.0 604.0 346.0 207.0 161.0 365.0
corrected_pdf 2324.43890715 6672.7499306 10382.8831903 12159.453407 13507.8585974 13624.9538925 12666.5420087 11240.7257902 9708.48519433 8066.17701884 6346.52278755 4983.51171446 3742.86714521 2723.57353452 1877.03493852 1171.11124913 681.617827403 389.673146792 224.386331833 177.273148711 395.160238899
pdf_sys_errors 111.189395197 274.192313777 539.75408355 393.830167006 496.939498311 276.429310351 141.930966799 44.3466735963 176.033019032 259.320398908 171.686525545 282.812925154 273.17272025 255.499782898 211.36580844 189.131389777 158.767341771 70.5651263837 23.3916616217 19.2002736535 134.05265713
pdf_stats_errors 0.0 0.0 0.0 0.0 0.0 0.0 0.0 0.0 0.0 0.0 0.0 0.0 0.0 0.0 0.0 0.0 0.0 0.0 0.0 0.0 0.0
all_downstream
pdf 2226.0 6481.0 9973.0 12285.0 13146.0 12935.0 10688.0 7358.0 4507.0 2540.0 1339.0 631.0 259.0 156.0 86.0 46.0 31.0 37.0 28.0 20.0 310.0
corrected_pdf 2374.82618707 6902.34069278 10648.9114109 12693.5703448 13897.6387884 13476.6110398 11077.3386212 7515.15482302 4531.79077214 2492.03201186 1364.84730135 619.092868135 277.10041229 156.288746977 86.5294394395 49.6414296675 41.8114306936 38.5191549858 29.7289439254 27.7334748079 356.700982403
pdf_sys_errors 54.0135982268 121.649308553 139.668989069 196.190540137 310.038193021 317.335060817 434.250585645 475.628561445 300.598356841 274.224047333 266.867924449 190.69603402 87.8041614934 64.8285171018 49.1404881047 57.406427785 31.6116995121 50.8123478337 73.1013860898 48.9572464348 367.217910876
pdf_stats_errors 36.4005494464 64.2105910267 82.4317899842 93.0322524719 98.0765007532 98.005101908 90.2828887442 76.3478879865 61.3432962923 47.5709995691 35.4823899984 25.1594912508 17.4068951855 13.0766968306 10.4403065089 8.0622577483 6.8556546004 7.4161984871 6.7082039325 5.9160797831 18.5202591775
4-140 lH2 full
all_upstream
pdf 7351.0 14598.0 14795.0 12499.0 8726.0 5600.0 3384.0 1909.0 1129.0 631.0 390.0 256.0 157.0 110.0 90.0 58.0 39.0 21.0 29.0 14.0 37.0
corrected_pdf 7121.42215522 14382.1773312 14777.2164804 12342.5444472 8910.47878077 5703.16018646 3472.2882617 2011.4050574 1175.94071987 657.489491349 416.101556897 261.597255008 168.45654321 118.227418365 92.1136068479 60.6523452035 42.0217372459 24.5680639323 26.9697905875 17.4325415182 40.7362295819
pdf_sys_errors 291.995230279 487.803624781 332.898304866 35.5748146794 235.256999688 231.689502538 193.377932581 170.292880445 122.254364131 47.8143304566 48.4374214758 25.8519985752 17.1479012144 13.8776677986 7.07276349159 10.0460592451 8.25026317796 2.11557550214 3.41406951476 3.41310462481 8.43322833805
pdf_stats_errors 0.0 0.0 0.0 0.0 0.0 0.0 0.0 0.0 0.0 0.0 0.0 0.0 0.0 0.0 0.0 0.0 0.0 0.0 0.0 0.0 0.0
all_downstream
pdf 7501.0 14325.0 14113.0 11411.0 8272.0 5493.0 3257.0 1689.0 843.0 375.0 153.0 90.0 46.0 20.0 17.0 10.0 9.0 2.0 2.0 2.0 10.0
corrected_pdf 7998.02846819 14925.8731315 14615.6023712 11588.2392677 8390.87464251 5478.42412125 3224.05866859 1663.22244603 805.903787625 358.309261374 152.732311778 84.1527674194 42.8758962618 21.1022016186 15.8355991238 10.2599148576 6.75842656559 2.86308342426 2.06360650355 1.99626195031 10.6621490461
pdf_sys_errors 173.763009742 133.222412557 94.0088057278 63.9796362678 52.6826745705 73.0475852009 49.4459785218 45.223014621 35.5158022162 20.6615789238 22.1066221421 22.8724794397 10.5527283317 6.17687463372 7.86788436912 4.68550098241 4.0443273013 4.097929451 5.97350188339 4.86121089604 20.3811987909
pdf_stats_errors 64.9711474425 94.9592017658 100.733559453 93.9747306461 81.4202063372 69.0597567328 53.8632527796 40.8319727664 29.4151321602 20.2792997907 13.6106575888 10.8627804912 8.83176086633 6.26498204307 5.4083269132 5.02493781056 4.3874821937 3.04138126515 3.04138126515 3.04138126515 4.3874821937
6-140 lH2 full
all_upstream
pdf 8075.0 17091.0 19709.0 18634.0 15827.0 12402.0 8972.0 5984.0 3827.0 2428.0 1601.0 972.0 647.0 429.0 263.0 201.0 126.0 78.0 52.0 29.0 36.0
corrected_pdf 7846.14221489 16884.8522488 19557.5678584 18347.7238462 15953.9536003 12394.4367368 9095.78596896 6128.40565549 3990.02101742 2517.88687535 1637.98265027 1038.38804819 685.757827369 451.612659848 282.755208056 210.089480941 133.684950137 91.8891364933 55.3973302597 31.1127552603 47.5539305737
pdf_sys_errors 337.627288377 614.427442762 631.853552968 257.017497444 142.691015819 169.328009196 370.201207257 289.861178112 298.072199257 200.164839785 141.720357387 113.605932429 78.2803609387 60.2988160159 32.5811919603 17.4926587929 26.7562295908 16.0311230278 14.4125893639 9.26261922102 12.1578287105
pdf_stats_errors 0.0 0.0 0.0 0.0 0.0 0.0 0.0 0.0 0.0 0.0 0.0 0.0 0.0 0.0 0.0 0.0 0.0 0.0 0.0 0.0 0.0
all_downstream
pdf 8609.0 18254.0 19816.0 17972.0 15040.0 11649.0 7797.0 4243.0 2106.0 939.0 441.0 214.0 92.0 53.0 23.0 14.0 14.0 12.0 7.0 2.0 32.0
corrected_pdf 9129.68234977 19096.6977119 20640.5087578 18392.1876506 15478.9052361 11887.2378931 7802.15651299 4177.1986677 2056.40617702 906.005170655 442.522510425 201.731958892 91.8598341002 48.4293975156 23.2054906777 16.3599128962 14.5919941526 12.0247202263 5.67063690819 2.91188738325 35.6731901887
pdf_sys_errors 176.102179801 280.571498789 128.372218316 103.999013285 125.916242377 175.62621693 170.068606997 152.940464245 99.1522571068 64.8802722637 44.5375499389 52.8222006575 44.059611973 21.3730723447 17.6427619957 18.8430711329 14.5905623212 12.4535938315 10.8323982474 14.1481317689 95.1645737079
pdf_stats_errors 68.3757998125 104.982141338 116.701542406 115.331045257 108.3201274 95.7666434621 80.7047086606 61.5731272553 45.1580557597 31.0362691057 22.2542130843 15.7876534038 11.8004237212 8.78919791562 6.72681202354 5.22015325446 5.22015325446 5.4083269132 4.3874821937 3.04138126515 7.29725975966
10-140 lH2 full
all_upstream
pdf 1584.0 4696.0 7219.0 8457.0 8970.0 9148.0 8815.0 7746.0 6299.0 5378.0 4106.0 3284.0 2359.0 1752.0 1126.0 655.0 292.0 156.0 101.0 60.0 168.0
corrected_pdf 1559.62777362 4638.01943493 7166.45269915 8199.50883487 8962.99391591 9022.22466397 8743.82700808 7710.9080623 6376.90653902 5380.67240348 4173.97592382 3330.85902793 2452.3015805 1823.49355663 1205.11398582 725.81930746 357.373564115 180.916322063 106.623375366 72.7359171082 180.646103848
pdf_sys_errors 76.4211603613 190.806124919 362.468236721 250.281972196 319.468368267 216.791105307 111.776225594 38.4128335398 125.903339875 171.439189393 111.627418579 191.507897499 179.485487195 175.674126018 153.27452998 142.147289137 102.592737202 33.3194575966 13.1915281326 9.22934158043 58.5118644805
pdf_stats_errors 0.0 0.0 0.0 0.0 0.0 0.0 0.0 0.0 0.0 0.0 0.0 0.0 0.0 0.0 0.0 0.0 0.0 0.0 0.0 0.0 0.0
all_downstream
pdf 1940.0 5425.0 7955.0 9389.0 9668.0 9195.0 7443.0 5064.0 2891.0 1610.0 948.0 511.0 245.0 124.0 66.0 42.0 23.0 10.0 14.0 10.0 87.0
corrected_pdf 2062.63775185 5757.29277447 8464.59927378 9671.97338235 10191.2627936 9564.01232705 7706.68673144 5122.07789503 2909.13015261 1613.63876583 988.425441361 512.6377091 249.349037421 124.199454617 69.4328095834 42.396350581 23.1058783604 13.7105018539 14.4772685683 10.7566917572 100.686535521
pdf_sys_errors 45.3613596599 99.1809375349 98.6987108977 126.009726689 196.0814588 215.320042338 286.140094678 314.6264383 199.6044437 180.078472484 176.708685815 121.726571469 55.3626265228 42.3628386345 31.8035977137 36.9507188599 20.0639212528 30.9245641003 42.5189598447 30.4709096433 238.994459149
pdf_stats_errors 36.6162532218 61.0143425762 76.372442674 84.9632273398 87.2052177338 85.7015169061 77.4128542298 65.9905296236 51.6405848147 39.4398275858 30.6063718856 22.8801223773 16.1709616288 12.835497653 9.63068014213 8.52936105462 6.3835726674 4.55521678957 4.97493718553 4.55521678957 10.5237825899
4-140 LiH
all_upstream
pdf 8844.0 17550.0 18085.0 15028.0 11040.0 6921.0 4118.0 2362.0 1384.0 775.0 479.0 295.0 177.0 122.0 87.0 68.0 46.0 37.0 32.0 18.0 46.0
corrected_pdf 8567.52360545 17303.0876933 18029.3133465 14893.1769809 11194.1981898 7066.25134967 4238.11225354 2480.83025136 1443.8564539 807.231958336 509.927289101 305.225775216 190.956037472 131.045479911 92.345766915 68.2401182115 49.8098264602 37.549601753 33.3823232262 21.2383918797 50.6973070349
pdf_sys_errors 351.140440454 595.040517695 401.672553192 54.3318464006 279.422544145 304.697975826 236.784329062 208.045219082 151.330846775 58.5566903001 62.6758517261 32.9917677027 20.5293573722 18.06179356 5.96367532744 9.13343019765 6.79849200382 3.42479186049 5.83435807331 3.91872922312 10.5907212167
pdf_stats_errors 0.0 0.0 0.0 0.0 0.0 0.0 0.0 0.0 0.0 0.0 0.0 0.0 0.0 0.0 0.0 0.0 0.0 0.0 0.0 0.0 0.0
all_downstream
pdf 8583.0 16941.0 17018.0 14501.0 10581.0 7139.0 4115.0 2030.0 919.0 432.0 183.0 86.0 59.0 27.0 17.0 8.0 5.0 5.0 2.0 4.0 27.0
corrected_pdf 9170.54272327 17663.886838 17685.9996776 14715.3676828 10746.7051163 7096.54878005 4054.99707471 1979.05019551 886.563675483 414.458008967 175.172019938 85.842169884 55.2916818259 25.9960510453 15.0977580047 7.39312276448 4.93113783858 5.05293225651 2.92026183976 4.29620946267 28.5623815598
pdf_sys_errors 201.013905682 159.58800447 120.861016347 83.3660241939 64.3775345501 92.7572283819 63.2478488873 56.784743211 40.9477687935 24.0903478205 26.0165303772 26.0770030635 12.3703243479 7.20114291019 8.62510976191 5.13339614386 4.75887764007 4.71695479342 6.74827918366 5.72187861694 23.7698441229
pdf_stats_errors 70.4645300843 104.073291482 110.793727259 105.419400492 92.2130684881 77.0924769352 59.8936557575 43.8548743015 30.3521004216 21.0237960416 14.9415527975 11.5433963806 10.0623058987 7.01783442381 5.59016994375 4.60977222865 3.64005494464 3.90512483795 3.04138126515 3.35410196625 7.15891053164
6-140 LiH
all_upstream
pdf 6592.0 14606.0 16532.0 15799.0 13261.0 10258.0 7460.0 4916.0 3225.0 2083.0 1297.0 838.0 509.0 377.0 239.0 152.0 96.0 77.0 60.0 27.0 39.0
corrected_pdf 6422.06820894 14390.9977695 16434.4593837 15531.9678197 13376.3360089 10271.2504784 7553.32200742 5050.54358703 3349.60176085 2147.35712077 1345.56382338 879.966182476 553.082970926 388.002089845 253.231635506 166.44113948 102.566094477 84.7442505669 61.089802418 31.0617801341 49.3460855225
pdf_sys_errors 282.875791702 522.374012851 532.314289112 214.167034226 127.940506844 144.505712953 311.160930282 233.57463121 236.134420476 178.351688909 117.827738221 97.6793142186 63.031262685 43.6134492488 33.5877736457 19.0832943898 16.5218331499 9.87277768173 16.0400353088 9.88680428003 12.3283326881
pdf_stats_errors 0.0 0.0 0.0 0.0 0.0 0.0 0.0 0.0 0.0 0.0 0.0 0.0 0.0 0.0 0.0 0.0 0.0 0.0 0.0 0.0 0.0
all_downstream
pdf 6870.0 15158.0 16737.0 15571.0 12889.0 9744.0 6324.0 3587.0 1605.0 716.0 309.0 158.0 81.0 41.0 18.0 15.0 7.0 4.0 5.0 5.0 31.0
corrected_pdf 7304.9203199 15865.5696944 17463.3430424 15907.2711104 13235.5824664 9916.48896373 6363.76475216 3484.87285201 1572.33820536 682.453427996 313.758413006 153.983948678 78.0506262507 37.6642499534 19.8450049383 13.7684372003 6.55590589407 5.34006079441 5.45438465293 4.78427889277 34.7475624519
pdf_sys_errors 142.197750058 235.234498949 111.544200588 88.2698068436 106.333198878 146.573466391 139.894130174 127.993902782 81.490158408 53.0235787049 36.8078441618 45.8145944727 38.0245584288 17.902424262 14.8796624232 15.773079587 12.1966697024 10.4629522672 9.36881663985 12.6231942728 79.0474155801
pdf_stats_errors 62.6996810199 95.9960936705 107.448825028 107.094584364 99.6757242261 87.9730072238 72.589599806 56.6215506676 39.2077798402 27.1891522486 19.6786686542 14.5344418537 10.7354552768 7.69740215917 6.26498204307 5.22015325446 4.3874821937 3.16227766017 3.90512483795 3.64005494464 7.29725975966
10-140 LiH
all_upstream
pdf 809.0 2514.0 3724.0 4378.0 4936.0 4936.0 4422.0 4106.0 3384.0 2887.0 2211.0 1621.0 1246.0 879.0 601.0 307.0 168.0 90.0 49.0 45.0 110.0
corrected_pdf 799.538966493 2473.28633939 3705.67263536 4262.07369529 4894.35451555 4856.36660687 4442.86311312 4060.03456567 3417.71966318 2888.7862123 2237.06862654 1678.71484605 1274.30950259 927.560759865 631.255709529 355.769141602 192.334240728 103.403991091 55.3489015178 47.9267284489 118.611238797
pdf_sys_errors 40.3214017957 99.5593665551 185.616737647 144.503921385 181.241525171 87.1845167442 54.7425931553 14.0049278453 63.5232852038 91.5883838203 81.255417671 101.807856107 88.9616764913 89.365279371 82.9561933339 70.2040061056 47.8413944857 21.3672648611 5.49564769443 8.16602519323 39.5659053305
pdf_stats_errors 0.0 0.0 0.0 0.0 0.0 0.0 0.0 0.0 0.0 0.0 0.0 0.0 0.0 0.0 0.0 0.0 0.0 0.0 0.0 0.0 0.0
all_downstream
pdf 913.0 2837.0 4129.0 5056.0 5099.0 4949.0 3877.0 2531.0 1563.0 765.0 437.0 244.0 114.0 59.0 39.0 25.0 10.0 4.0 7.0 7.0 50.0
corrected_pdf 979.470822472 3003.91885499 4411.63372538 5190.75260728 5392.19670724 5122.34983745 3996.68877341 2592.54701391 1537.31344173 765.7305118 459.41593973 243.264059597 116.904956554 62.2981429296 40.5704884815 23.5408590937 10.1756505614 6.20204130638 8.11153774988 6.95969512888 57.9204108105
pdf_sys_errors 22.4224400671 51.8515532949 52.6517911506 69.6242806695 105.592296013 112.580747656 151.558209259 164.383471043 104.907559667 94.8014840981 89.8120313827 62.6443847029 29.1329105316 21.7613947406 16.4047549592 19.0499089372 10.0423593139 16.5181210242 22.2994301765 16.0474587351 125.199813329
pdf_stats_errors 26.3533679062 45.0166635814 55.8972271226 62.3257571153 63.6435385566 63.2336935502 56.8902452095 46.5026880943 37.3162163141 27.9732014614 21.2720473862 17.0440605491 11.7686022959 8.97217922246 7.51664818919 6.81909084849 4.74341649025 3.53553390593 4.06201920232 3.53553390593 9.08295106229
