# Supplementary material for: Demonstration of cooling by the Muon Ionization Cooling Experiment
Source: Nature. 2020 Feb 5;578(7793):53–9. doi: 10.1038/s41586-020-1958-9 (PMC7039811; doi:10.1038/s41586-020-1958-9)
Supplement: Supplementary file 3 — Source Data Fig. 5 [file 41586_2020_1958_MOESM3_ESM.csv]

Source data for fig. 3 and 4 are listed below. The beam and absorber is listed
followed by the data. all_upstream gives the data for the upstream sample while
all_downstream gives the data for the corresponding downstream sample. pdf gives
the raw distribution while corrected_pdf includes corrections for detector
resolution and efficiency. pdf_sys_errors are the corresponding systematic
errors and pdf_stats_errors are the corresponding statistical errors.
Statistical errors for the upstream sample are always 0.
4-140 None
us
corrected_levels 8.32707021443e-08 7.82313251669e-08 7.44068710807e-08 7.15162286777e-08 6.87603422675e-08 6.64392270852e-08 6.46440444861e-08 6.26716118667e-08 6.11485116182e-08 5.95640559154e-08 5.79653481608e-08 5.65944411207e-08 5.52778517715e-08 5.39695137264e-08 5.2543511585e-08 5.12848935979e-08 5.01120682073e-08 4.91024822423e-08 4.7954945716e-08 4.68997748171e-08 4.59137319588e-08 4.4859…
levels_stat_errors 0.0 0.0 0.0 0.0 0.0 0.0 0.0 0.0 0.0 0.0 0.0 0.0 0.0 0.0 0.0 0.0 0.0 0.0 0.0 0.0 0.0 0.0 0.0 0.0 0.0 0.0 0.0 0.0 0.0 0.0 0.0 0.0 0.0 0.0 0.0 0.0 0.0 0.0 0.0 0.0 0.0 0.0 0.0 0.0 0.0 0.0 0.0 0.0 0.0 0.0 0.0 0.0 0.0 0.0 0.0 0.0 0.0 0.0 0.0 0.0 0.0 0.0 0.0 0.0 0.0 0.0 0.0 0.0 0.0 0.0 0.0 0.0 0.0 0.0 0.0 0.0 0.0 0.0 0.0 0.0 0.0 0.0 0.0 0.0 0.0 0.0 0.0 0.0 0.0 0.0 0.0 0.0 0.0 0.0 0.0 …
levels_syst_errors 3.41758441099e-09 3.49809108247e-09 3.31220597572e-09 3.11989368501e-09 3.01363763702e-09 2.85247333746e-09 2.76594129011e-09 2.71782517017e-09 2.63699961467e-09 2.57708005421e-09 2.5087234523e-09 2.40756143098e-09 2.34765238619e-09 2.29535446044e-09 2.25072761455e-09 2.23075959013e-09 2.20026913101e-09 2.17506282115e-09 2.12734398485e-09 2.09357511417e-09 2.05407847852e-09 2.0…
ds
corrected_levels 8.53317355973e-08 7.90277864476e-08 7.4924175978e-08 7.14523629326e-08 6.87921874811e-08 6.65205133041e-08 6.43277428348e-08 6.23418556196e-08 6.04640969523e-08 5.89085242049e-08 5.74378446712e-08 5.59241928735e-08 5.45838761876e-08 5.3231890735e-08 5.19610328811e-08 5.0815987751e-08 4.95715622437e-08 4.8409137847e-08 4.74079836508e-08 4.62680495745e-08 4.51868636257e-08 4.423203…
levels_stat_errors 1.9704947568e-09 1.54527457359e-09 1.33440591019e-09 1.19042045861e-09 1.08919549243e-09 1.01138860728e-09 9.44884671456e-10 8.88951942637e-10 8.4042825264e-10 7.99771278521e-10 7.63645983365e-10 7.29869084578e-10 7.01032680205e-10 6.73007268123e-10 6.48146674208e-10 6.25478329592e-10 6.02955246354e-10 5.82378717485e-10 5.641685474e-10 5.45223037356e-10 5.27782113001e-10 5.1192…
levels_syst_errors 1.62973903894e-09 1.13944426133e-09 8.97289134033e-10 8.9813835705e-10 9.01580935431e-10 8.51838749983e-10 8.35885884059e-10 8.35601002652e-10 7.95716273856e-10 7.97021120151e-10 7.65145850478e-10 7.33639669892e-10 6.85144686159e-10 6.82271272765e-10 6.49147958421e-10 6.34035765182e-10 6.15884750863e-10 5.73001941341e-10 5.74882649731e-10 5.67800420873e-10 5.75783119648e-10 5.7…
6-140 None
us
corrected_levels 5.48930648269e-08 5.04868684276e-08 4.74634626064e-08 4.51048500607e-08 4.33844331737e-08 4.168286644e-08 4.0222741126e-08 3.89226569099e-08 3.77410530482e-08 3.65808206746e-08 3.55624753033e-08 3.45442062233e-08 3.36130519219e-08 3.27111922525e-08 3.19764703117e-08 3.11718878515e-08 3.05165967033e-08 2.97994825579e-08 2.91569308515e-08 2.84093644716e-08 2.77676690483e-08 2.71499…
levels_stat_errors 0.0 0.0 0.0 0.0 0.0 0.0 0.0 0.0 0.0 0.0 0.0 0.0 0.0 0.0 0.0 0.0 0.0 0.0 0.0 0.0 0.0 0.0 0.0 0.0 0.0 0.0 0.0 0.0 0.0 0.0 0.0 0.0 0.0 0.0 0.0 0.0 0.0 0.0 0.0 0.0 0.0 0.0 0.0 0.0 0.0 0.0 0.0 0.0 0.0 0.0 0.0 0.0 0.0 0.0 0.0 0.0 0.0 0.0 0.0 0.0 0.0 0.0 0.0 0.0 0.0 0.0 0.0 0.0 0.0 0.0 0.0 0.0 0.0 0.0 0.0 0.0 0.0 0.0 0.0 0.0 0.0 0.0 0.0 0.0 0.0 0.0 0.0 0.0 0.0 0.0 0.0 0.0 0.0 0.0 0.0 …
levels_syst_errors 2.17347455077e-09 1.96248242695e-09 1.88397880062e-09 1.88867096474e-09 1.88791949884e-09 1.86800201202e-09 1.79912233556e-09 1.75928212171e-09 1.72248573074e-09 1.67660035071e-09 1.66336873643e-09 1.61261471652e-09 1.58447956267e-09 1.55756775255e-09 1.50919264241e-09 1.48168050804e-09 1.4600546726e-09 1.43895994066e-09 1.42502719642e-09 1.39502499102e-09 1.38347171302e-09 1.3…
ds
corrected_levels 5.34939145863e-08 4.93574699184e-08 4.64989342584e-08 4.448606214e-08 4.26903945567e-08 4.10969881066e-08 3.96326047284e-08 3.83487936342e-08 3.71077092513e-08 3.60774269897e-08 3.511351566e-08 3.42206010711e-08 3.33606058124e-08 3.25318490584e-08 3.18023550857e-08 3.10777676444e-08 3.02942287538e-08 2.95522850503e-08 2.88677853536e-08 2.82262597803e-08 2.75284529973e-08 2.689275…
levels_stat_errors 1.338568553e-09 1.04855099633e-09 9.00193731999e-10 8.06953808615e-10 7.35450641288e-10 6.78889122719e-10 6.32046941478e-10 5.93276878409e-10 5.59115106492e-10 5.30655982398e-10 5.05713550316e-10 4.83431263813e-10 4.63294584792e-10 4.44754025567e-10 4.28606109513e-10 4.13211933785e-10 3.97886723282e-10 3.83792042283e-10 3.70814919433e-10 3.58909749176e-10 3.46934249441e-10 3.35…
levels_syst_errors 8.2902760654e-10 7.56532099636e-10 6.63004163846e-10 6.42219056824e-10 6.27082175743e-10 5.96108650774e-10 5.6927328377e-10 5.39379374876e-10 5.32622514491e-10 5.45226633351e-10 5.09118077633e-10 4.91711848368e-10 4.74610894352e-10 4.49901987661e-10 4.09763741579e-10 3.98769802486e-10 3.89117119111e-10 3.60217201499e-10 3.66575930309e-10 3.60883716768e-10 3.36359425299e-10 3.30…
10-140 None
us
corrected_levels 1.54615675916e-08 1.46868660798e-08 1.41822471981e-08 1.37927606995e-08 1.34529497675e-08 1.3158404946e-08 1.28949959699e-08 1.2621718096e-08 1.23561089788e-08 1.21081349267e-08 1.18780742768e-08 1.16737336499e-08 1.14621279235e-08 1.12714085023e-08 1.10708944491e-08 1.08630053623e-08 1.06898839392e-08 1.052305508e-08 1.03523736753e-08 1.01583198476e-08 9.97937958061e-09 9.808641…
levels_stat_errors 0.0 0.0 0.0 0.0 0.0 0.0 0.0 0.0 0.0 0.0 0.0 0.0 0.0 0.0 0.0 0.0 0.0 0.0 0.0 0.0 0.0 0.0 0.0 0.0 0.0 0.0 0.0 0.0 0.0 0.0 0.0 0.0 0.0 0.0 0.0 0.0 0.0 0.0 0.0 0.0 0.0 0.0 0.0 0.0 0.0 0.0 0.0 0.0 0.0 0.0 0.0 0.0 0.0 0.0 0.0 0.0 0.0 0.0 0.0 0.0 0.0 0.0 0.0 0.0 0.0 0.0 0.0 0.0 0.0 0.0 0.0 0.0 0.0 0.0 0.0 0.0 0.0 0.0 0.0 0.0 0.0 0.0 0.0 0.0 0.0 0.0 0.0 0.0 0.0 0.0 0.0 0.0 0.0 0.0 0.0 …
levels_syst_errors 9.20626897655e-10 8.03214487468e-10 7.62761610098e-10 7.29999532965e-10 7.22605437742e-10 6.9811522341e-10 6.85900131378e-10 6.74003330754e-10 6.62623885208e-10 6.70627778816e-10 6.48219289911e-10 6.37597132979e-10 6.39722251985e-10 6.31630890991e-10 6.19246596933e-10 6.09046427142e-10 6.06006579776e-10 6.00191994528e-10 5.90401227956e-10 5.83592906472e-10 5.81773292373e-10 5.7…
ds
corrected_levels 1.63187381824e-08 1.53046007905e-08 1.46064397918e-08 1.41382436003e-08 1.3749215619e-08 1.34516405222e-08 1.31753173775e-08 1.28959829531e-08 1.26462242379e-08 1.24040202024e-08 1.21764138429e-08 1.19742048533e-08 1.17336548854e-08 1.14804119287e-08 1.12802266542e-08 1.10598921559e-08 1.08701901122e-08 1.07070555639e-08 1.05168472681e-08 1.03345315015e-08 1.01355623656e-08 9.951…
levels_stat_errors 6.15273441621e-10 4.88807052988e-10 4.23262430131e-10 3.83169716199e-10 3.53999408675e-10 3.31925216676e-10 3.13939911828e-10 2.97696519436e-10 2.84340843821e-10 2.72218779536e-10 2.61665973928e-10 2.5237252535e-10 2.43053868823e-10 2.34018034746e-10 2.26610709213e-10 2.19174911566e-10 2.12726087534e-10 2.07065703122e-10 2.01165229083e-10 1.95653871023e-10 1.89972038172e-10 1.8…
levels_syst_errors 2.95460964359e-10 3.59428572062e-10 3.72706185477e-10 3.0222361187e-10 2.33298687887e-10 2.09199696153e-10 1.79857264745e-10 1.82298527228e-10 1.63632551648e-10 1.69081879959e-10 1.66568365878e-10 1.6345630882e-10 1.58370396714e-10 1.55844641039e-10 1.49606924035e-10 1.54515132398e-10 1.49720012411e-10 1.38595051134e-10 1.33823937158e-10 1.32097236412e-10 1.34346445665e-10 1.43…
4-140 lH2 empty
us
corrected_levels 8.59825907184e-08 7.95933582655e-08 7.61776557949e-08 7.34136252943e-08 7.06539731242e-08 6.84632603014e-08 6.63926330624e-08 6.4667512456e-08 6.27260989702e-08 6.0995980418e-08 5.93755975661e-08 5.78558463263e-08 5.63080278979e-08 5.48103299099e-08 5.34795478375e-08 5.22819611306e-08 5.11056942427e-08 4.9940883285e-08 4.87675884496e-08 4.76664010214e-08 4.66799636875e-08 4.55502…
levels_stat_errors 0.0 0.0 0.0 0.0 0.0 0.0 0.0 0.0 0.0 0.0 0.0 0.0 0.0 0.0 0.0 0.0 0.0 0.0 0.0 0.0 0.0 0.0 0.0 0.0 0.0 0.0 0.0 0.0 0.0 0.0 0.0 0.0 0.0 0.0 0.0 0.0 0.0 0.0 0.0 0.0 0.0 0.0 0.0 0.0 0.0 0.0 0.0 0.0 0.0 0.0 0.0 0.0 0.0 0.0 0.0 0.0 0.0 0.0 0.0 0.0 0.0 0.0 0.0 0.0 0.0 0.0 0.0 0.0 0.0 0.0 0.0 0.0 0.0 0.0 0.0 0.0 0.0 0.0 0.0 0.0 0.0 0.0 0.0 0.0 0.0 0.0 0.0 0.0 0.0 0.0 0.0 0.0 0.0 0.0 0.0 …
levels_syst_errors 3.41758441099e-09 3.49809108247e-09 3.31220597572e-09 3.11989368501e-09 3.01363763702e-09 2.85247333746e-09 2.76594129011e-09 2.71782517017e-09 2.63699961467e-09 2.57708005421e-09 2.5087234523e-09 2.40756143098e-09 2.34765238619e-09 2.29535446044e-09 2.25072761455e-09 2.23075959013e-09 2.20026913101e-09 2.17506282115e-09 2.12734398485e-09 2.09357511417e-09 2.05407847852e-09 2.0…
ds
corrected_levels 8.60859884151e-08 8.03044751815e-08 7.59971175759e-08 7.25186790453e-08 6.94195599591e-08 6.68272757803e-08 6.45216580718e-08 6.26194540064e-08 6.04349821762e-08 5.8556722638e-08 5.69014956582e-08 5.50697948588e-08 5.34905667325e-08 5.21679159353e-08 5.05645921552e-08 4.92363898222e-08 4.78206889009e-08 4.66722111286e-08 4.54767666516e-08 4.42685857024e-08 4.31356369395e-08 4.214…
levels_stat_errors 2.22717731952e-09 1.75923237882e-09 1.51642425631e-09 1.35360294839e-09 1.23141997113e-09 1.13834484015e-09 1.06180222356e-09 1.00038104762e-09 9.41128860204e-10 8.9068070251e-10 8.47569342433e-10 8.05223280561e-10 7.69677357489e-10 7.38939649289e-10 7.06642331929e-10 6.78978023791e-10 6.5166728807e-10 6.29063003904e-10 6.06323757887e-10 5.84448533645e-10 5.64464072405e-10 5.46…
levels_syst_errors 1.62973903894e-09 1.13944426133e-09 8.97289134033e-10 8.9813835705e-10 9.01580935431e-10 8.51838749983e-10 8.35885884059e-10 8.35601002652e-10 7.95716273856e-10 7.97021120151e-10 7.65145850478e-10 7.33639669892e-10 6.85144686159e-10 6.82271272765e-10 6.49147958421e-10 6.34035765182e-10 6.15884750863e-10 5.73001941341e-10 5.74882649731e-10 5.67800420873e-10 5.75783119648e-10 5.7…
6-140 lH2 empty
us
corrected_levels 5.07735641322e-08 4.78560246181e-08 4.5345942179e-08 4.37415044976e-08 4.223825296e-08 4.08384220164e-08 3.96709392201e-08 3.85668977588e-08 3.75809938243e-08 3.6504475887e-08 3.55721175058e-08 3.46332608605e-08 3.37509163872e-08 3.28106970418e-08 3.19850651543e-08 3.12398849574e-08 3.0532260237e-08 2.98021187723e-08 2.90337149563e-08 2.83501876781e-08 2.77079358849e-08 2.7145774…
levels_stat_errors 0.0 0.0 0.0 0.0 0.0 0.0 0.0 0.0 0.0 0.0 0.0 0.0 0.0 0.0 0.0 0.0 0.0 0.0 0.0 0.0 0.0 0.0 0.0 0.0 0.0 0.0 0.0 0.0 0.0 0.0 0.0 0.0 0.0 0.0 0.0 0.0 0.0 0.0 0.0 0.0 0.0 0.0 0.0 0.0 0.0 0.0 0.0 0.0 0.0 0.0 0.0 0.0 0.0 0.0 0.0 0.0 0.0 0.0 0.0 0.0 0.0 0.0 0.0 0.0 0.0 0.0 0.0 0.0 0.0 0.0 0.0 0.0 0.0 0.0 0.0 0.0 0.0 0.0 0.0 0.0 0.0 0.0 0.0 0.0 0.0 0.0 0.0 0.0 0.0 0.0 0.0 0.0 0.0 0.0 0.0 …
levels_syst_errors 2.17347455077e-09 1.96248242695e-09 1.88397880062e-09 1.88867096474e-09 1.88791949884e-09 1.86800201202e-09 1.79912233556e-09 1.75928212171e-09 1.72248573074e-09 1.67660035071e-09 1.66336873643e-09 1.61261471652e-09 1.58447956267e-09 1.55756775255e-09 1.50919264241e-09 1.48168050804e-09 1.4600546726e-09 1.43895994066e-09 1.42502719642e-09 1.39502499102e-09 1.38347171302e-09 1.3…
ds
corrected_levels 5.25009920335e-08 4.84352476307e-08 4.57603214711e-08 4.37104754165e-08 4.21629042185e-08 4.07345525967e-08 3.93344762256e-08 3.82073019918e-08 3.7018195843e-08 3.58633833976e-08 3.48449973485e-08 3.3925571921e-08 3.30219212355e-08 3.22321398221e-08 3.14425389958e-08 3.06777231662e-08 3.00302895007e-08 2.9254036481e-08 2.84894566693e-08 2.77848464795e-08 2.71498292495e-08 2.64551…
levels_stat_errors 1.62769750465e-09 1.2748765776e-09 1.09761997596e-09 9.8238153694e-10 8.99961291212e-10 8.33722949608e-10 7.77212970499e-10 7.323556519e-10 6.91070381551e-10 6.53579944662e-10 6.21785602805e-10 5.93805515794e-10 5.68192612152e-10 5.45971819989e-10 5.25033038895e-10 5.05377746401e-10 4.88685008506e-10 4.70717828009e-10 4.53417051682e-10 4.37733588643e-10 4.23938073536e-10 4.0950…
levels_syst_errors 8.2902760654e-10 7.56532099636e-10 6.63004163846e-10 6.42219056824e-10 6.27082175743e-10 5.96108650774e-10 5.6927328377e-10 5.39379374876e-10 5.32622514491e-10 5.45226633351e-10 5.09118077633e-10 4.91711848368e-10 4.74610894352e-10 4.49901987661e-10 4.09763741579e-10 3.98769802486e-10 3.89117119111e-10 3.60217201499e-10 3.66575930309e-10 3.60883716768e-10 3.36359425299e-10 3.30…
10-140 lH2 empty
us
corrected_levels 1.57803407686e-08 1.4875817228e-08 1.4267119988e-08 1.38489207075e-08 1.3427676948e-08 1.31408676574e-08 1.28636423723e-08 1.25751765051e-08 1.23221458407e-08 1.20593245396e-08 1.17857098287e-08 1.15573808387e-08 1.13059127264e-08 1.11366357884e-08 1.09711753525e-08 1.07904482695e-08 1.06536146211e-08 1.04572987946e-08 1.02930031338e-08 1.01265670495e-08 9.94002136989e-09 9.77693…
levels_stat_errors 0.0 0.0 0.0 0.0 0.0 0.0 0.0 0.0 0.0 0.0 0.0 0.0 0.0 0.0 0.0 0.0 0.0 0.0 0.0 0.0 0.0 0.0 0.0 0.0 0.0 0.0 0.0 0.0 0.0 0.0 0.0 0.0 0.0 0.0 0.0 0.0 0.0 0.0 0.0 0.0 0.0 0.0 0.0 0.0 0.0 0.0 0.0 0.0 0.0 0.0 0.0 0.0 0.0 0.0 0.0 0.0 0.0 0.0 0.0 0.0 0.0 0.0 0.0 0.0 0.0 0.0 0.0 0.0 0.0 0.0 0.0 0.0 0.0 0.0 0.0 0.0 0.0 0.0 0.0 0.0 0.0 0.0 0.0 0.0 0.0 0.0 0.0 0.0 0.0 0.0 0.0 0.0 0.0 0.0 0.0 …
levels_syst_errors 9.20626897655e-10 8.03214487468e-10 7.62761610098e-10 7.29999532965e-10 7.22605437742e-10 6.9811522341e-10 6.85900131378e-10 6.74003330754e-10 6.62623885208e-10 6.70627778816e-10 6.48219289911e-10 6.37597132979e-10 6.39722251985e-10 6.31630890991e-10 6.19246596933e-10 6.09046427142e-10 6.06006579776e-10 6.00191994528e-10 5.90401227956e-10 5.83592906472e-10 5.81773292373e-10 5.7…
ds
corrected_levels 1.67485391769e-08 1.57111853154e-08 1.49345444874e-08 1.45056712846e-08 1.40634169285e-08 1.37196438944e-08 1.33611279048e-08 1.30982920618e-08 1.28026844331e-08 1.24472558392e-08 1.21416864988e-08 1.19116143227e-08 1.16716621364e-08 1.14318609014e-08 1.12481645992e-08 1.10139534741e-08 1.08086986175e-08 1.06176569794e-08 1.04374486478e-08 1.01951601075e-08 9.93933634121e-09 9.76…
levels_stat_errors 8.89248934402e-10 7.06625384255e-10 6.09427650264e-10 5.53602922659e-10 5.0989445785e-10 4.76730194048e-10 4.48325450273e-10 4.25793279217e-10 4.05363121973e-10 3.84675085735e-10 3.67427529544e-10 3.53533716338e-10 3.40460522152e-10 3.28150910522e-10 3.18206533484e-10 3.07360469483e-10 2.97866625876e-10 2.89155615703e-10 2.81142515649e-10 2.71804427902e-10 2.6233971633e-10 2.55…
levels_syst_errors 2.95460964359e-10 3.59428572062e-10 3.72706185477e-10 3.0222361187e-10 2.33298687887e-10 2.09199696153e-10 1.79857264745e-10 1.82298527228e-10 1.63632551648e-10 1.69081879959e-10 1.66568365878e-10 1.6345630882e-10 1.58370396714e-10 1.55844641039e-10 1.49606924035e-10 1.54515132398e-10 1.49720012411e-10 1.38595051134e-10 1.33823937158e-10 1.32097236412e-10 1.34346445665e-10 1.43…
4-140 lH2 full
us
corrected_levels 9.43666872749e-08 8.55171509677e-08 7.92666526365e-08 7.49331641938e-08 7.12713404751e-08 6.86280790326e-08 6.58294188934e-08 6.31353447425e-08 6.08930732582e-08 5.91916384284e-08 5.76285428144e-08 5.62662998636e-08 5.45090053463e-08 5.29871569606e-08 5.18133194839e-08 5.04047366166e-08 4.90904235331e-08 4.77955005881e-08 4.66696398383e-08 4.55699737593e-08 4.45659969035e-08 4.31…
levels_stat_errors 0.0 0.0 0.0 0.0 0.0 0.0 0.0 0.0 0.0 0.0 0.0 0.0 0.0 0.0 0.0 0.0 0.0 0.0 0.0 0.0 0.0 0.0 0.0 0.0 0.0 0.0 0.0 0.0 0.0 0.0 0.0 0.0 0.0 0.0 0.0 0.0 0.0 0.0 0.0 0.0 0.0 0.0 0.0 0.0 0.0 0.0 0.0 0.0 0.0 0.0 0.0 0.0 0.0 0.0 0.0 0.0 0.0 0.0 0.0 0.0 0.0 0.0 0.0 0.0 0.0 0.0 0.0 0.0 0.0 0.0 0.0 0.0 0.0 0.0 0.0 0.0 0.0 0.0 0.0 0.0 0.0 0.0 0.0 0.0 0.0 0.0 0.0 0.0 0.0 0.0 0.0 0.0 0.0 0.0 0.0 …
levels_syst_errors 3.41758441099e-09 3.49809108247e-09 3.31220597572e-09 3.11989368501e-09 3.01363763702e-09 2.85247333746e-09 2.76594129011e-09 2.71782517017e-09 2.63699961467e-09 2.57708005421e-09 2.5087234523e-09 2.40756143098e-09 2.34765238619e-09 2.29535446044e-09 2.25072761455e-09 2.23075959013e-09 2.20026913101e-09 2.17506282115e-09 2.12734398485e-09 2.09357511417e-09 2.05407847852e-09 2.0…
ds
corrected_levels 1.02720055055e-07 9.4666456715e-08 8.91976977527e-08 8.50063661852e-08 8.08249569523e-08 7.7621370752e-08 7.41023436504e-08 7.149176256e-08 6.88277682119e-08 6.64379493851e-08 6.41289567254e-08 6.22558860382e-08 6.01979885791e-08 5.83049810652e-08 5.6644062064e-08 5.50577653392e-08 5.37389941586e-08 5.2518668855e-08 5.14410063329e-08 5.03126468093e-08 4.90658703663e-08 4.78548003…
levels_stat_errors 4.45351704278e-09 3.47540269631e-09 2.98265345657e-09 2.65900043662e-09 2.40267687438e-09 2.21578156037e-09 2.04359863989e-09 1.91398148889e-09 1.79618030762e-09 1.69350721335e-09 1.60077864565e-09 1.52548812953e-09 1.45157353526e-09 1.38400191646e-09 1.32657888991e-09 1.27237066267e-09 1.22722777671e-09 1.1862467294e-09 1.14934394611e-09 1.11314910403e-09 1.07598234826e-09 1.0…
levels_syst_errors 1.62973903894e-09 1.13944426133e-09 8.97289134033e-10 8.9813835705e-10 9.01580935431e-10 8.51838749983e-10 8.35885884059e-10 8.35601002652e-10 7.95716273856e-10 7.97021120151e-10 7.65145850478e-10 7.33639669892e-10 6.85144686159e-10 6.82271272765e-10 6.49147958421e-10 6.34035765182e-10 6.15884750863e-10 5.73001941341e-10 5.74882649731e-10 5.67800420873e-10 5.75783119648e-10 5.7…
6-140 lH2 full
us
corrected_levels 5.55135838879e-08 5.1241652124e-08 4.84577427269e-08 4.62175458069e-08 4.42529811534e-08 4.25491874693e-08 4.1073137709e-08 3.96831197244e-08 3.85506377285e-08 3.73049235058e-08 3.62033169653e-08 3.51790018187e-08 3.41997881285e-08 3.32662817887e-08 3.24375846347e-08 3.16695424627e-08 3.08848301355e-08 3.01207945986e-08 2.93811267467e-08 2.87023586036e-08 2.80447328309e-08 2.7423…
levels_stat_errors 0.0 0.0 0.0 0.0 0.0 0.0 0.0 0.0 0.0 0.0 0.0 0.0 0.0 0.0 0.0 0.0 0.0 0.0 0.0 0.0 0.0 0.0 0.0 0.0 0.0 0.0 0.0 0.0 0.0 0.0 0.0 0.0 0.0 0.0 0.0 0.0 0.0 0.0 0.0 0.0 0.0 0.0 0.0 0.0 0.0 0.0 0.0 0.0 0.0 0.0 0.0 0.0 0.0 0.0 0.0 0.0 0.0 0.0 0.0 0.0 0.0 0.0 0.0 0.0 0.0 0.0 0.0 0.0 0.0 0.0 0.0 0.0 0.0 0.0 0.0 0.0 0.0 0.0 0.0 0.0 0.0 0.0 0.0 0.0 0.0 0.0 0.0 0.0 0.0 0.0 0.0 0.0 0.0 0.0 0.0 …
levels_syst_errors 2.17347455077e-09 1.96248242695e-09 1.88397880062e-09 1.88867096474e-09 1.88791949884e-09 1.86800201202e-09 1.79912233556e-09 1.75928212171e-09 1.72248573074e-09 1.67660035071e-09 1.66336873643e-09 1.61261471652e-09 1.58447956267e-09 1.55756775255e-09 1.50919264241e-09 1.48168050804e-09 1.4600546726e-09 1.43895994066e-09 1.42502719642e-09 1.39502499102e-09 1.38347171302e-09 1.3…
ds
corrected_levels 6.78077121016e-08 6.26327933294e-08 5.88253481336e-08 5.5821637098e-08 5.32912619907e-08 5.12083862795e-08 4.91907227116e-08 4.74459998367e-08 4.58355385279e-08 4.43300001875e-08 4.29753298824e-08 4.17575334745e-08 4.06060629688e-08 3.94233906955e-08 3.83232613714e-08 3.73186042635e-08 3.63343681723e-08 3.53675026939e-08 3.44656938586e-08 3.35820093528e-08 3.26710260904e-08 3.192…
levels_stat_errors 1.61641071093e-09 1.2675784269e-09 1.08491042423e-09 9.64636456219e-10 8.74612656431e-10 8.05872500819e-10 7.4733670336e-10 6.99264869167e-10 6.57924122798e-10 6.21171657593e-10 5.89638571868e-10 5.61976723661e-10 5.37218017245e-10 5.13453955138e-10 4.92037186653e-10 4.72699152201e-10 4.54625247364e-10 4.37568131352e-10 4.21761709067e-10 4.06794422614e-10 3.92251428914e-10 3.79…
levels_syst_errors 8.2902760654e-10 7.56532099636e-10 6.63004163846e-10 6.42219056824e-10 6.27082175743e-10 5.96108650774e-10 5.6927328377e-10 5.39379374876e-10 5.32622514491e-10 5.45226633351e-10 5.09118077633e-10 4.91711848368e-10 4.74610894352e-10 4.49901987661e-10 4.09763741579e-10 3.98769802486e-10 3.89117119111e-10 3.60217201499e-10 3.66575930309e-10 3.60883716768e-10 3.36359425299e-10 3.30…
10-140 lH2 full
us
corrected_levels 1.61509438635e-08 1.53985924784e-08 1.48505413096e-08 1.43434611374e-08 1.38840724758e-08 1.35636209517e-08 1.32507946944e-08 1.29469767099e-08 1.26679224954e-08 1.24177271973e-08 1.2185567813e-08 1.19357973512e-08 1.17472085946e-08 1.15649472016e-08 1.13592739857e-08 1.1156443697e-08 1.09428046085e-08 1.07429851132e-08 1.05853686571e-08 1.04154800845e-08 1.02637942086e-08 1.0090…
levels_stat_errors 0.0 0.0 0.0 0.0 0.0 0.0 0.0 0.0 0.0 0.0 0.0 0.0 0.0 0.0 0.0 0.0 0.0 0.0 0.0 0.0 0.0 0.0 0.0 0.0 0.0 0.0 0.0 0.0 0.0 0.0 0.0 0.0 0.0 0.0 0.0 0.0 0.0 0.0 0.0 0.0 0.0 0.0 0.0 0.0 0.0 0.0 0.0 0.0 0.0 0.0 0.0 0.0 0.0 0.0 0.0 0.0 0.0 0.0 0.0 0.0 0.0 0.0 0.0 0.0 0.0 0.0 0.0 0.0 0.0 0.0 0.0 0.0 0.0 0.0 0.0 0.0 0.0 0.0 0.0 0.0 0.0 0.0 0.0 0.0 0.0 0.0 0.0 0.0 0.0 0.0 0.0 0.0 0.0 0.0 0.0 …
levels_syst_errors 9.20626897655e-10 8.03214487468e-10 7.62761610098e-10 7.29999532965e-10 7.22605437742e-10 6.9811522341e-10 6.85900131378e-10 6.74003330754e-10 6.62623885208e-10 6.70627778816e-10 6.48219289911e-10 6.37597132979e-10 6.39722251985e-10 6.31630890991e-10 6.19246596933e-10 6.09046427142e-10 6.06006579776e-10 6.00191994528e-10 5.90401227956e-10 5.83592906472e-10 5.81773292373e-10 5.7…
ds
corrected_levels 2.07230895799e-08 1.94035411207e-08 1.86949359352e-08 1.81439208702e-08 1.76591973563e-08 1.71739542465e-08 1.67189014537e-08 1.63386527438e-08 1.59378636146e-08 1.56161115348e-08 1.53064066326e-08 1.5017795057e-08 1.47454664081e-08 1.44718263313e-08 1.41857154721e-08 1.39277383078e-08 1.36570372326e-08 1.34202712854e-08 1.31844052272e-08 1.29319998934e-08 1.2697986296e-08 1.2489…
levels_stat_errors 7.63259957222e-10 6.0538664088e-10 5.29207157464e-10 4.80356022576e-10 4.44152339385e-10 4.1397267533e-10 3.89161227099e-10 3.6844437374e-10 3.50061908055e-10 3.3478415858e-10 3.21319793134e-10 3.09198901983e-10 2.98376161035e-10 2.88171865962e-10 2.78387819042e-10 2.69622993261e-10 2.61081732677e-10 2.53533755721e-10 2.46356639815e-10 2.39166156181e-10 2.32494704715e-10 2.2653…
levels_syst_errors 2.95460964359e-10 3.59428572062e-10 3.72706185477e-10 3.0222361187e-10 2.33298687887e-10 2.09199696153e-10 1.79857264745e-10 1.82298527228e-10 1.63632551648e-10 1.69081879959e-10 1.66568365878e-10 1.6345630882e-10 1.58370396714e-10 1.55844641039e-10 1.49606924035e-10 1.54515132398e-10 1.49720012411e-10 1.38595051134e-10 1.33823937158e-10 1.32097236412e-10 1.34346445665e-10 1.43…
4-140 LiH
us
corrected_levels 8.38985858136e-08 7.83209445769e-08 7.44571553851e-08 7.16518403937e-08 6.91740453035e-08 6.70820668429e-08 6.48995543091e-08 6.28962750923e-08 6.1064274125e-08 5.95134562784e-08 5.80337543109e-08 5.65406032216e-08 5.51513234305e-08 5.38294335848e-08 5.2570818767e-08 5.12732095274e-08 5.01599546603e-08 4.89541328685e-08 4.78947176523e-08 4.67096612133e-08 4.56900728065e-08 4.4694…
levels_stat_errors 0.0 0.0 0.0 0.0 0.0 0.0 0.0 0.0 0.0 0.0 0.0 0.0 0.0 0.0 0.0 0.0 0.0 0.0 0.0 0.0 0.0 0.0 0.0 0.0 0.0 0.0 0.0 0.0 0.0 0.0 0.0 0.0 0.0 0.0 0.0 0.0 0.0 0.0 0.0 0.0 0.0 0.0 0.0 0.0 0.0 0.0 0.0 0.0 0.0 0.0 0.0 0.0 0.0 0.0 0.0 0.0 0.0 0.0 0.0 0.0 0.0 0.0 0.0 0.0 0.0 0.0 0.0 0.0 0.0 0.0 0.0 0.0 0.0 0.0 0.0 0.0 0.0 0.0 0.0 0.0 0.0 0.0 0.0 0.0 0.0 0.0 0.0 0.0 0.0 0.0 0.0 0.0 0.0 0.0 0.0 …
levels_syst_errors 3.41758441099e-09 3.49809108247e-09 3.31220597572e-09 3.11989368501e-09 3.01363763702e-09 2.85247333746e-09 2.76594129011e-09 2.71782517017e-09 2.63699961467e-09 2.57708005421e-09 2.5087234523e-09 2.40756143098e-09 2.34765238619e-09 2.29535446044e-09 2.25072761455e-09 2.23075959013e-09 2.20026913101e-09 2.17506282115e-09 2.12734398485e-09 2.09357511417e-09 2.05407847852e-09 2.0…
ds
corrected_levels 9.50431144883e-08 8.73861357811e-08 8.23217955843e-08 7.82336816962e-08 7.49483060846e-08 7.20151765611e-08 6.94798096019e-08 6.72456743954e-08 6.51533609519e-08 6.32831802683e-08 6.16393512621e-08 5.97488749617e-08 5.79128940969e-08 5.64000317404e-08 5.50421563052e-08 5.34879165223e-08 5.22215377141e-08 5.0866607327e-08 4.96990230295e-08 4.85488793917e-08 4.7330832727e-08 4.6240…
levels_stat_errors 2.45021146129e-09 1.9075967742e-09 1.63681282505e-09 1.45510977561e-09 1.3247890831e-09 1.22237567322e-09 1.13935041131e-09 1.07048630299e-09 1.01101616511e-09 9.59166849221e-10 9.14892777773e-10 8.70548915455e-10 8.30361801687e-10 7.960592879e-10 7.66494713465e-10 7.3499736219e-10 7.09120974877e-10 6.83170528573e-10 6.60272851469e-10 6.38690444378e-10 6.1717001457e-10 5.974677…
levels_syst_errors 1.62973903894e-09 1.13944426133e-09 8.97289134033e-10 8.9813835705e-10 9.01580935431e-10 8.51838749983e-10 8.35885884059e-10 8.35601002652e-10 7.95716273856e-10 7.97021120151e-10 7.65145850478e-10 7.33639669892e-10 6.85144686159e-10 6.82271272765e-10 6.49147958421e-10 6.34035765182e-10 6.15884750863e-10 5.73001941341e-10 5.74882649731e-10 5.67800420873e-10 5.75783119648e-10 5.7…
6-140 LiH
us
corrected_levels 5.05667691607e-08 4.75674748799e-08 4.55742845114e-08 4.39320183973e-08 4.26389643695e-08 4.13517939017e-08 4.01774219553e-08 3.90433403417e-08 3.79903387863e-08 3.70053734944e-08 3.61487922668e-08 3.52859193977e-08 3.44521945167e-08 3.36342155419e-08 3.28189685978e-08 3.20754139551e-08 3.13220952192e-08 3.0559585031e-08 2.98721585908e-08 2.91509072158e-08 2.8420261882e-08 2.7819…
levels_stat_errors 0.0 0.0 0.0 0.0 0.0 0.0 0.0 0.0 0.0 0.0 0.0 0.0 0.0 0.0 0.0 0.0 0.0 0.0 0.0 0.0 0.0 0.0 0.0 0.0 0.0 0.0 0.0 0.0 0.0 0.0 0.0 0.0 0.0 0.0 0.0 0.0 0.0 0.0 0.0 0.0 0.0 0.0 0.0 0.0 0.0 0.0 0.0 0.0 0.0 0.0 0.0 0.0 0.0 0.0 0.0 0.0 0.0 0.0 0.0 0.0 0.0 0.0 0.0 0.0 0.0 0.0 0.0 0.0 0.0 0.0 0.0 0.0 0.0 0.0 0.0 0.0 0.0 0.0 0.0 0.0 0.0 0.0 0.0 0.0 0.0 0.0 0.0 0.0 0.0 0.0 0.0 0.0 0.0 0.0 0.0 …
levels_syst_errors 2.17347455077e-09 1.96248242695e-09 1.88397880062e-09 1.88867096474e-09 1.88791949884e-09 1.86800201202e-09 1.79912233556e-09 1.75928212171e-09 1.72248573074e-09 1.67660035071e-09 1.66336873643e-09 1.61261471652e-09 1.58447956267e-09 1.55756775255e-09 1.50919264241e-09 1.48168050804e-09 1.4600546726e-09 1.43895994066e-09 1.42502719642e-09 1.39502499102e-09 1.38347171302e-09 1.3…
ds
corrected_levels 6.15230609252e-08 5.7610425128e-08 5.43778026359e-08 5.18034663292e-08 4.97864897529e-08 4.80647956874e-08 4.66046613904e-08 4.5245483165e-08 4.39751422505e-08 4.28396184387e-08 4.16633839394e-08 4.05265753952e-08 3.93695165058e-08 3.83703097919e-08 3.74032404315e-08 3.64722436459e-08 3.56390318137e-08 3.47528963589e-08 3.4021758363e-08 3.32393856923e-08 3.2417928339e-08 3.167410…
levels_stat_errors 1.43007499613e-09 1.13690031978e-09 9.77910885578e-10 8.72907395722e-10 7.96745299758e-10 7.37565504939e-10 6.90415791086e-10 6.50227881008e-10 6.15501300838e-10 5.8533937977e-10 5.57403200199e-10 5.31828548722e-10 5.0788807688e-10 4.8729402415e-10 4.68266344235e-10 4.50474447845e-10 4.34820574449e-10 4.19257214413e-10 4.05961761626e-10 3.92617407307e-10 3.79520524997e-10 3.675…
levels_syst_errors 8.2902760654e-10 7.56532099636e-10 6.63004163846e-10 6.42219056824e-10 6.27082175743e-10 5.96108650774e-10 5.6927328377e-10 5.39379374876e-10 5.32622514491e-10 5.45226633351e-10 5.09118077633e-10 4.91711848368e-10 4.74610894352e-10 4.49901987661e-10 4.09763741579e-10 3.98769802486e-10 3.89117119111e-10 3.60217201499e-10 3.66575930309e-10 3.60883716768e-10 3.36359425299e-10 3.30…
10-140 LiH
us
corrected_levels 1.52934792556e-08 1.47043132743e-08 1.42502229432e-08 1.380873479e-08 1.34594661956e-08 1.31431645756e-08 1.28578579325e-08 1.26093738646e-08 1.23814188952e-08 1.21695079907e-08 1.19711386093e-08 1.17830067257e-08 1.15860000142e-08 1.13992318063e-08 1.12115233147e-08 1.10263620796e-08 1.08615082863e-08 1.07098642176e-08 1.05555245179e-08 1.03944983271e-08 1.02019295606e-08 1.0036…
levels_stat_errors 0.0 0.0 0.0 0.0 0.0 0.0 0.0 0.0 0.0 0.0 0.0 0.0 0.0 0.0 0.0 0.0 0.0 0.0 0.0 0.0 0.0 0.0 0.0 0.0 0.0 0.0 0.0 0.0 0.0 0.0 0.0 0.0 0.0 0.0 0.0 0.0 0.0 0.0 0.0 0.0 0.0 0.0 0.0 0.0 0.0 0.0 0.0 0.0 0.0 0.0 0.0 0.0 0.0 0.0 0.0 0.0 0.0 0.0 0.0 0.0 0.0 0.0 0.0 0.0 0.0 0.0 0.0 0.0 0.0 0.0 0.0 0.0 0.0 0.0 0.0 0.0 0.0 0.0 0.0 0.0 0.0 0.0 0.0 0.0 0.0 0.0 0.0 0.0 0.0 0.0 0.0 0.0 0.0 0.0 0.0 …
levels_syst_errors 9.20626897655e-10 8.03214487468e-10 7.62761610098e-10 7.29999532965e-10 7.22605437742e-10 6.9811522341e-10 6.85900131378e-10 6.74003330754e-10 6.62623885208e-10 6.70627778816e-10 6.48219289911e-10 6.37597132979e-10 6.39722251985e-10 6.31630890991e-10 6.19246596933e-10 6.09046427142e-10 6.06006579776e-10 6.00191994528e-10 5.90401227956e-10 5.83592906472e-10 5.81773292373e-10 5.7…
ds
corrected_levels 1.89543615081e-08 1.79729059802e-08 1.73912319771e-08 1.69453999582e-08 1.65031268537e-08 1.61548495542e-08 1.58684106121e-08 1.56361235802e-08 1.53509861411e-08 1.50809022399e-08 1.48281962869e-08 1.45508516159e-08 1.43510207609e-08 1.41118005414e-08 1.38837125462e-08 1.36510530633e-08 1.34455072183e-08 1.32386571625e-08 1.3031716705e-08 1.28361968951e-08 1.26421963405e-08 1.243…
levels_stat_errors 6.51675949409e-10 5.23449392046e-10 4.59554090052e-10 4.18782456771e-10 3.87464386832e-10 3.63503713504e-10 3.44794091904e-10 3.29146575003e-10 3.14742643898e-10 3.01803228834e-10 2.90574244871e-10 2.79656386103e-10 2.71077180631e-10 2.62310228323e-10 2.54336772972e-10 2.46687442213e-10 2.39939496152e-10 2.33465649161e-10 2.27305486772e-10 2.2160265586e-10 2.16075388359e-10 2.1…
levels_syst_errors 2.95460964359e-10 3.59428572062e-10 3.72706185477e-10 3.0222361187e-10 2.33298687887e-10 2.09199696153e-10 1.79857264745e-10 1.82298527228e-10 1.63632551648e-10 1.69081879959e-10 1.66568365878e-10 1.6345630882e-10 1.58370396714e-10 1.55844641039e-10 1.49606924035e-10 1.54515132398e-10 1.49720012411e-10 1.38595051134e-10 1.33823937158e-10 1.32097236412e-10 1.34346445665e-10 1.43…
