# Supplementary material for: Demonstration of cooling by the Muon Ionization Cooling Experiment
Source: Nature. 2020 Feb 5;578(7793):53–9. doi: 10.1038/s41586-020-1958-9 (PMC7039811; doi:10.1038/s41586-020-1958-9)
Supplement: Supplementary file 4 — Source Data Extended Data Fig. 1 [file 41586_2020_1958_MOESM4_ESM.csv]

MICE uses an integer run index to index runs. Each run corresponds to a single
data file in the MICE data storage and a discrete data taking period of up to a
few hours. The runs used to make up the data sets analysed in this paper are
listed below.
10-140+M3-Test4 "Full absorber" 9953 9964 9967 9969 9970
Source data for extended figure 1 is listed below.
10-140 lH2 full
all_upstream
pdf 1584.0 4696.0 7219.0 8457.0 8970.0 9148.0 8815.0 7746.0 6299.0 5378.0 4106.0 3284.0 2359.0 1752.0 1126.0 655.0 292.0 156.0 101.0 60.0 168.0
corrected_pdf 1559.62777362 4638.01943493 7166.45269915 8199.50883487 8962.99391591 9022.22466397 8743.82700808 7710.9080623 6376.90653902 5380.67240348 4173.97592382 3330.85902793 2452.3015805 1823.49355663 1205.11398582 725.81930746 357.373564115 180.916322063 106.623375366 72.7359171082 180.646103848
pdf_sys_errors 76.4211603613 190.806124919 362.468236721 250.281972196 319.468368267 216.791105307 111.776225594 38.4128335398 125.903339875 171.439189393 111.627418579 191.507897499 179.485487195 175.674126018 153.27452998 142.147289137 102.592737202 33.3194575966 13.1915281326 9.22934158043 58.5118644805
pdf_stats_errors 0.0 0.0 0.0 0.0 0.0 0.0 0.0 0.0 0.0 0.0 0.0 0.0 0.0 0.0 0.0 0.0 0.0 0.0 0.0 0.0 0.0
all_downstream
pdf 1940.0 5425.0 7955.0 9389.0 9668.0 9195.0 7443.0 5064.0 2891.0 1610.0 948.0 511.0 245.0 124.0 66.0 42.0 23.0 10.0 14.0 10.0 87.0
corrected_pdf 2062.63775185 5757.29277447 8464.59927378 9671.97338235 10191.2627936 9564.01232705 7706.68673144 5122.07789503 2909.13015261 1613.63876583 988.425441361 512.6377091 249.349037421 124.199454617 69.4328095834 42.396350581 23.1058783604 13.7105018539 14.4772685683 10.7566917572 100.686535521
pdf_sys_errors 45.3613596599 99.1809375349 98.6987108977 126.009726689 196.0814588 215.320042338 286.140094678 314.6264383 199.6044437 180.078472484 176.708685815 121.726571469 55.3626265228 42.3628386345 31.8035977137 36.9507188599 20.0639212528 30.9245641003 42.5189598447 30.4709096433 238.994459149
pdf_stats_errors 36.6162532218 61.0143425762 76.372442674 84.9632273398 87.2052177338 85.7015169061 77.4128542298 65.9905296236 51.6405848147 39.4398275858 30.6063718856 22.8801223773 16.1709616288 12.835497653 9.63068014213 8.52936105462 6.3835726674 4.55521678957 4.97493718553 4.55521678957 10.5237825899
